# Supplementary material for: Metabolite and Transcriptome Profiling on Xanthine Alkaloids-Fed Tea Plant (Camellia sinensis) Shoot Tips and Roots Reveal the Complex Metabolic Network for Caffeine Biosynthesis and Degradation
Source: Front Plant Sci. 2020 Sep 9;11:551288. doi: 10.3389/fpls.2020.551288 (PMC7509060; doi:10.3389/fpls.2020.551288)
Supplement: Supplementary Table S1 — Primers used in this study. [file Table_1.xlsx]

## Sheet: Sheet1
Primer name	sequence (5' to 3')	Target gene
TCS-3F	GATACTTCCTGGTAGGCAATCTTCTAATCC	TEA015176.1
TCS-3R	CCGTCCCTCTCCACTATATCTTTCACT
TCS-4F	GGAAGTTTCGTGTTATGTGATGGGAGTA	TEA015791.1
TCS-4R	TGGTGCCTGAGTAAGCCAATGAAC
TCS-8F	AACTATTAGCCGTAGCCATTGCTGAAT	TEA028050.1
TCS-8R	ATGATCCGTTCCTCTCCACTATGTCTT
MXMT-3F	TGGTGTTGATACTTCGTGGTAGGCTAT	TEA012581.1
MXMT-3R	CCCTGGCAACCTTGGCAAACTT
MXMT-4F	TTGTATGGTGTTGATACTTCGTGGTAGG	TEA028049.1
MXMT-4R	TCAGCAATGGCTATGGCTAATAGTTCC
MXMT-5F	ATACGTCGTGGTAGGCTATCTTCTGAT	TEA028051.1
MXMT-5R	GAATGATCCGTTCCTCTTCACTATGTCTT
XMT-10F	CGGTGTCCTGTTCCTCGCTCTT	TEA021081.1
XMT-10R	AAGGCAAGTTGAAGGCGTCCAG
5'-Nase-11F	ACGGAGGACTCAGTTATGTCACAAGA	TEA002062.1
5'-Nase-11R	GGAAGTAAGCCTGGCAATCTATCTCTG
ADK-1F	ATTCAATCAGAGTGGCTCAGTGGATG	TEA001315.1
ADK-1R	CTTCATCTCCTCACCAAACTTGTCCTT
SAMS-1F	GTCCATACCGTTCTTATCTCCACTCAG	TEA006735.1
SAMS-1R	GGTCAGCAGCAATCTCATCGTTAGT
SAMS-4F	TTCTTACGCCATTGGTGTTCCTGAG	TEA020895.1
SAMS-4R	AATGTCCATAGGCAGCAGTCTTCAAG
SAHH-1F	CGGCAAGTATGAGAAGAAGGTGTATGT	TEA006264.1
SAHH-1R	ATCAGCCTGGTCCTTGGTGAGAAT
ActinF	GCCATCTTTGATTGGAATGG	CsActin
ActinR	GGTGCCACAACCTTGATCTT
Primer name	sequence (5' to 3')	Target gene
TCS1-F	GAATTCATGGAGCTAGCTACTGCGGGGAAG	AB031280.1
TCS1-R	GCGGCCGCCTATCCATCAATCTTGGAAAGCACTAG
TCS-4-F	GAATTCATGGCGCTAGCTACTACG	TEA015791.1
TCS-4-R	GCGGCCGCCTATCCATCAATCTTGGAAAG
TCS-8-F	GAATTCATGACAATGCCAGTGCTAG	TEA028050.1
TCS-8-R	GCGGCCGCCTATCCAACAATCTTGGAAAGC
