# Supplementary material for: Metabolite and Transcriptome Profiling on Xanthine Alkaloids-Fed Tea Plant (Camellia sinensis) Shoot Tips and Roots Reveal the Complex Metabolic Network for Caffeine Biosynthesis and Degradation
Source: Front Plant Sci. 2020 Sep 9;11:551288. doi: 10.3389/fpls.2020.551288 (PMC7509060; doi:10.3389/fpls.2020.551288)
Supplement: Supplementary Table S2 — Gene expression of identified caffeine biosynthesis genes in eight tissues [apical vegetative bud (AB); young, mature and old leaves (YL, ML, OL); root (RT); stem (ST); flower (FL) and fruit (FR)]. [file Table_2.xlsx]

## Sheet: Sheet1
Gene name	Gene ID	RT (root)	FR (fruit)	ST (stem)	AB (apical bud)	YL (young leaves)	OL (old leaves)	FL (flower)	ML (mature leaves)
TCS-2	TEA012581	0.519003	0.658001	2.35427	1.1681	0.497074	0	1.67722	1.21575
TCS-3	TEA015176	6.03219	9.14805	33.6036	44.8268	44.5653	0.40043	9.77208	17.0669
TCS-5	TEA022559	11.3495	0	0.0384371	0.0351308	0.0428512	0	0.3716	0
TCS-4	TEA015791	606.783	2495.22	4037.16	6959.16	3641.88	21.3273	6385.57	2523.67
TCS-8	TEA028050	211.616	395.898	1388.63	2221.7	1371.02	17.2011	1043.15	615.765
TCS-7	TEA024636	0.244813	0	0	0.122958	0	0	0.110476	0
MXMT-3	TEA012581	0.519003	0.658001	2.35427	1.1681	0.497074	0	1.67722	1.21575
MXMT-4	TEA028049	3.02589	14.933	55.5032	62.4888	65.1339	0.574531	7.27131	24.3429
MXMT-6	TEA028052	0.11751	0	0	0	0	0	0.110476	0
MXMT-5	TEA028051	0.636513	0.594029	1.08585	1.53697	1.2084	0	8.36602	0.677481
MXMT-7	TEA030024	0.137095	1.42567	3.91097	2.98611	2.8796	0	0.391687	1.41993
MXMT-2	TEA010123	0	0.0456945	0.25945	0.0351308	0	0.03482	0.040173	0.0464028
XMT-11	TEA021329	17.1859	7.45735	13.7028	1.35253	1.41409	2.6028	4.46925	4.51963
XMT-5	TEA010250	25.3136	3.80179	7.60093	0.114175	0.068562	1.68007	6.73902	1.25288
XMT-4	TEA007272	1.08697	0.0365556	0.0384371	0.140523	0.34281	2.13273	0.210908	2.19949
XMT-12	TEA021332	2.58522	0.630585	0.903271	0.439134	0	0	1.15497	0.408345
XMT-3	TEA003159	6.85476	2.47664	8.10062	1.22958	1.1227	1.9064	1.67722	3.86071
XMT-1	TEA003157	282.357	2.27559	4.85268	1.21201	0.994149	1.94992	0.652811	2.0046
XMT-13	TEA021334	200.257	0.237612	2.03717	0.175654	0.128554	0.0609351	0.321384	0.139208
XMT-10	TEA021081	65.698	4.23132	2.53685	0.957313	0.831314	2.10661	0.7432	1.79115
XMT-9	TEA014705	69.7716	8.44435	14.0199	0.711398	0.35995	3.33402	22.055	4.38042
XMT-6	TEA013347	3.08464	0	0.124921	0.298611	0.119983	0	0.893849	0
XMT-8	TEA014699	57.3841	11.8166	15.7592	32.1359	12.1612	9.62774	16.2399	15.7862
XMT-7	TEA014697	222.721	33.293	66.2944	3.55699	1.66263	16.3306	69.4491	14.5334
5'-Nase-4	TEA011804	4.53393	6.58002	8.24475	6.22693	9.79579	13.31	6.88967	13.5032
5'-Nase-7	TEA025000	0.176265	0.411251	0.701477	0.878269	1.07985	3.02934	0.241038	2.43151
5'-Nase-8	TEA025001	0.43087	0.392973	0.739914	1.08905	0.377091	3.29049	0.632725	1.61482
5'-Nase-6	TEA020294	0.19585	0.785946	1.48944	0.764094	1.10556	1.62784	1.61696	2.70992
5'-Nase-2	TEA004804	0.577758	0.466084	1.41256	0.834355	0.848454	0.565826	0.210908	1.20647
5'-Nase-9	TEA027082	3.30987	3.29915	8.00452	5.95466	6.78764	10.6985	17.184	11.3037
5'-Nase-1	TEA000333	12.7694	13.16	14.4331	12.0323	15.5636	17.41	10.3948	18.8024
5'-Nase-3	TEA005058	9.20496	10.0254	14.9136	12.9106	16.6348	10.0717	7.87391	24.1109
IMPDH-2	TEA024175	272.79	446.911	257.874	267.354	200.192	176.102	87.4466	349.097
IMPDH-1	TEA015896	12.6617	0.804224	10.0033	10.1001	8.03032	0.41784	3.22388	2.9141
AMPD-3	TEA009229	0.03917	0	0.0384371	0	0.0428512	0.03482	0	0
AMPD-8	TEA017069	55.2885	50.8854	70.0612	84.2348	96.2782	54.1974	53.8921	52.5558
AMPD-4	TEA009231	3.97576	3.09809	4.07433	2.61724	2.11685	7.61688	12.5139	3.78647
AMPD-7	TEA011317	1.29261	0.813363	1.06663	0.535744	0.291388	1.59302	4.33868	1.26216
AMPD-10	TEA029871	0.861741	1.69984	1.63358	0.81679	1.27697	1.20129	1.05454	1.7169
AMPD-2	TEA008075	7.16812	5.25487	10.7432	15.2292	11.6041	2.63762	5.70456	11.4336
AMPD-6	TEA010278	1.89975	5.64785	9.56122	9.38869	15.1093	9.94112	2.25973	13.5403
AMPD-9	TEA027955	1.1751	1.65414	1.87381	1.59845	1.77404	0.922731	0.863719	0.881653
AMPD-1	TEA007189	0	0.329001	1.37413	1.85315	3.68521	0.426545	0	1.57769
AMPD-5	TEA009232	1.02821	0.274167	0.672649	0.237133	0.428512	1.13165	1.58683	0.343381
ADK-1	TEA001315	164.201	44.7075	338.285	363.357	360.045	115.681	235.675	219.791
ADK-3	TEA032699	20.6916	1.30686	1.62397	0.904617	1.53407	0.809566	0.532292	0.983739
APRT-1	TEA007061	3.09443	2.30301	5.06409	9.17791	1.32839	0.165395	0.160692	0.983739
APRT-2	TEA015248	4.36746	7.19232	90.1061	24.6794	13.4896	1.24482	244.543	3.89783
APRT-3	TEA017768	3.61344	1.95573	7.63937	11.4702	6.3077	6.44171	2.94267	12.5566
APRT-4	TEA017916	3.26091	3.14378	9.67654	3.46038	0.814173	0	0.0703027	0.547553
APRT-5	TEA018201	82.2767	113.843	89.5392	81.7932	74.3726	62.7196	68.0631	72.2863
APRT-6	TEA022940	0.695268	0	0.509291	0.0526961	0.119983	0	0.160692	0
APRT-7	TEA028651	7.61857	0.676279	8.65795	4.3123	0.805603	0.539711	3.63566	7.00682
IMPC-1	TEA000366	2.88879	2.93359	3.74762	3.61847	4.01088	2.71596	1.65714	4.19481
IMPC-2	TEA002726	14.3069	16.8613	25.6568	26.3129	23.6796	13.2316	12.9859	27.2756
PPAT-1	TEA008063	21.5435	4.85276	16.3838	66.9153	24.2024	5.86718	1.72744	21.6515
PPAT-2	TEA012608	21.1518	42.6696	38.4851	26.3041	26.4735	50.1496	41.8402	41.4099
PPAT-3	TEA020689	0.891118	2.80565	4.353	6.10397	4.7822	20.3262	0.43186	21.1411
SAHH-1	TEA006264	1040.75	710.633	2030.8	2253.9	1470.8	333.088	971.845	875.973
SAHH-2	TEA008283	62.2804	10.7748	58.3283	15.2116	12.4011	2.30683	99.1369	18.0043
SAMS-1	TEA006735	1853.83	736.422	2437.66	5038.67	4392.46	234.574	894.733	1489.37
SAMS-2	TEA012514	99.0904	44.9726	106.5	36.0617	29.9959	11.3252	238.065	17.2247
SAMS-3	TEA019127	1304.11	254.957	353.16	325.337	287.352	143.676	347.316	201.379
SAMS-4	TEA020895	704.356	135.64	1214.95	965.692	1577.17	719.225	173.608	493.16
SAMS-5	TEA026890	30.8758	8.62713	56.5025	51.2294	53.7869	3.61258	62.8808	31.7859

## Sheet: Sheet2
ADK-1	TEA001315	164.201	44.7075	338.285	363.357	360.045	115.681	235.675	219.791
ADK-3	TEA032699	20.6916	1.30686	1.62397	0.904617	1.53407	0.809566	0.532292	0.983739
APRT-1	TEA007061	3.09443	2.30301	5.06409	9.17791	1.32839	0.165395	0.160692	0.983739
APRT-2	TEA015248	4.36746	7.19232	90.1061	24.6794	13.4896	1.24482	244.543	3.89783
APRT-3	TEA017768	3.61344	1.95573	7.63937	11.4702	6.3077	6.44171	2.94267	12.5566
APRT-4	TEA017916	3.26091	3.14378	9.67654	3.46038	0.814173	0	0.0703027	0.547553
APRT-5	TEA018201	82.2767	113.843	89.5392	81.7932	74.3726	62.7196	68.0631	72.2863
APRT-6	TEA022940	0.695268	0	0.509291	0.0526961	0.119983	0	0.160692	0
APRT-7	TEA028651	7.61857	0.676279	8.65795	4.3123	0.805603	0.539711	3.63566	7.00682
IMPC-1	TEA000366	2.88879	2.93359	3.74762	3.61847	4.01088	2.71596	1.65714	4.19481
IMPC-2	TEA002726	14.3069	16.8613	25.6568	26.3129	23.6796	13.2316	12.9859	27.2756
PPAT-1	TEA008063	21.5435	4.85276	16.3838	66.9153	24.2024	5.86718	1.72744	21.6515
PPAT-2	TEA012608	21.1518	42.6696	38.4851	26.3041	26.4735	50.1496	41.8402	41.4099
PPAT-3	TEA020689	0.891118	2.80565	4.353	6.10397	4.7822	20.3262	0.43186	21.1411
SAHH-1	TEA006264	1040.75	710.633	2030.8	2253.9	1470.8	333.088	971.845	875.973
SAHH-2	TEA008283	62.2804	10.7748	58.3283	15.2116	12.4011	2.30683	99.1369	18.0043
SAMS-1	TEA006735	1853.83	736.422	2437.66	5038.67	4392.46	234.574	894.733	1489.37
SAMS-2	TEA012514	99.0904	44.9726	106.5	36.0617	29.9959	11.3252	238.065	17.2247
SAMS-3	TEA019127	1304.11	254.957	353.16	325.337	287.352	143.676	347.316	201.379
SAMS-4	TEA020895	704.356	135.64	1214.95	965.692	1577.17	719.225	173.608	493.16
SAMS-5	TEA026890	30.8758	8.62713	56.5025	51.2294	53.7869	3.61258	62.8808	31.7859
