# Supplementary material for: Metabolite and Transcriptome Profiling on Xanthine Alkaloids-Fed Tea Plant (Camellia sinensis) Shoot Tips and Roots Reveal the Complex Metabolic Network for Caffeine Biosynthesis and Degradation
Source: Front Plant Sci. 2020 Sep 9;11:551288. doi: 10.3389/fpls.2020.551288 (PMC7509060; doi:10.3389/fpls.2020.551288)
Supplement: Supplementary Table S3 — GenBank accession numbers of genes in the phylogenetic tree. [file Table_3.xlsx]

## Sheet: Sheet1
Gene name	GenBank accession number
CaXMT1	BAB39215.1
ICS1 (TCS1b)	BAE79729.1
PCS1 (TCS1c)	BAE79732.1
TCS1e	ALP01719.1
TCS1 (TCS1a)	BAB12278.1
TCS1d	ALP01721.1
TCS1f	ALP01720.1
TCS4	AFZ93516.1
TCS5	AFZ93517.1
CgCS1	BAG84613.1
CgCS2	BAG84614.1
ClCS1	BAG84616.1
CcCS2	BAG84617.1
CjCS1	BAG84612.1
CkCS1	BAG84615.1
PCS2	BAE79733.1
TCS2	BAD42854.1
ICS2	BAE79731.1
