# Supplementary material for: Metabolite and Transcriptome Profiling on Xanthine Alkaloids-Fed Tea Plant (Camellia sinensis) Shoot Tips and Roots Reveal the Complex Metabolic Network for Caffeine Biosynthesis and Degradation
Source: Front Plant Sci. 2020 Sep 9;11:551288. doi: 10.3389/fpls.2020.551288 (PMC7509060; doi:10.3389/fpls.2020.551288)
Supplement: Supplementary Table S4 — Differential expression levels (FPKM values) of genes involved in caffeine biosynthesis and catabolic pathway in caffeine- and theophylline-fed shoot tips and roots. [file Table_4.xlsx]

## Sheet: Sheet1
Expression levels (FPKM values) of genes involved in caffeine biosynthesis and catabolic pathways in caffeine-fed shoot tips and roots
Gene name	Gene ID	B_F0h	Cf_B_F48h	Cf_B_D3d	R_F0h	Cf_R_F12h	Cf_R_F48h	Cf_R_D3d
TCS-4	TEA015791.1	3297.92	864.515	235.62	83.215	205.125	42.51	9.65
TCS-8	TEA028050.1	1030.84	338.8	135.02	77.54	87.815	21.54	9.14
TCS-3	TEA015176.1	95.985	28.195	12.79	9.08	8.47	2.245	0.745
TCS-5	TEA022559.1	60.805	17.875	6.39	23.21	17.1	7.645	0.38
TCS-6	TEA022575.1	1.875	0.385	0.27	0.05	0.04	0.04	0
MXMT-5	TEA028051.1	352.04	110.935	41.43	20.145	19.57	4.91	1.8
TCS-2/MXMT-3	TEA012581.1	129.21	38.465	16.24	8.005	10.145	2.36	0.675
MXMT-2	TEA010123.1	6.63	2.83	1.23	0.925	0.49	0.555	0.295
MXMT-7	TEA030024.1	0.975	0.385	0	0	0.045	0	0
MXMT-4	TEA028049.1	75.75	22.225	5.26	3.03	2.815	0.68	0.19
XMT-8	TEA014699.1	20.63	19.74	15.46	6.53	5.72	1.655	4.4
XMT-1	TEA003157.1	0.06	0.02	0	15.475	1.445	0.2	0.02
XMT-9	TEA014705.1	3.2	9.435	13.19	6.935	6.205	1.775	4.84
XMT-6	TEA013347.1	0.15	0.035	0.09	3.435	1.35	0.71	0.06
XMT-7	TEA014697.1	9.46	25.3	57.92	54.755	44.6	13.06	36.38
XMT-5	TEA010250.1	2.04	5.095	13.21	8.9	6.485	2.065	6.2
XMT-10	TEA021081.1	12.535	5.105	0.39	2.92	0.71	0.295	0.315
XMT-13	TEA021334.1	3.28	1.545	0.23	28.88	2.67	1.06	0.175
XMT-11	TEA021329.1	5.9	5.98	8.54	3.87	2.395	0.97	1.455
XMT-3	TEA003159.1	9.59	5.265	5.02	6.935	3.805	1.64	1.72
XMT-4	TEA007272.1	0.02	0.065	0.19	0.19	0.6	0.105	0.19
XDH-1	TEA013323.1	0.14	0.195	1.44	3.245	1.83	2.11	0.465
XDH-4	TEA028107.1	7.885	6.915	6.57	9.9	6.045	4.355	11.245
XDH-5	TEA028111.1	9.42	10.6	15.92	14.255	8.985	4.695	13.195
XDH-6	BGI_novel_G014746	1.725	1.74	2.52	2.165	1.425	0.54	2.13
XDH-7	BGI_novel_G030576	0.06	0.035	0.07	1.28	0.445	1.075	0.185
UOX-1	TEA012458.1	16.11	13.065	21.83	24.33	19.93	11.7	16.71
UOX-2	TEA029732.1	73.47	65.715	81.11	168.85	124.365	86.275	100.175
UOX-3	BGI_novel_G002235	7.895	7.96	15.66	7.035	8.245	3.93	5.54
UOX-4	BGI_novel_G002236	2.285	2.475	4.1	6.745	3.815	3.345	4.045
ALN-1	TEA002104.1	0.23	0.405	0.42	7.815	2.71	2.88	6.025
ALN-2	TEA002149.1	16.58	17.555	9.34	15.33	13.255	7.725	11.45
ALN-3	TEA004064.1	2.18	3.305	1.48	2.4	2.91	3.975	3.665
ALN-4	TEA007899.1	1.845	2.605	0.81	0.67	1.34	1.72	1.165
URE-1	TEA020308.1	31.96	25.645	21.76	3.94	2.685	0.93	3.605
URE-2	TEA023191.1	13.305	8.14	7.53	9.57	6.715	5.51	7.275
URE-3	BGI_novel_G002856	15.345	5.95	9.6	17.075	12.385	4.08	13.24
AMPD-1	TEA007189.1	4.265	2.865	1.48	0.245	0.31	0.155	0.645
AMPD-2	TEA008075.1	31.38	26.145	22.73	11.525	15.795	8.6	7.165
AMPD-4	TEA009231.1	3.155	3.505	2.51	2.985	2.635	1.325	1.18
AMPD-6	TEA010278.1	16.885	11.795	5.25	2.51	2.365	1.51	1.605
AMPD-7	TEA011317.1	0.295	0.16	0.1	1.44	1	0.83	0.62
AMPD-8	TEA017069.1	43.145	20.77	12.08	21.33	19.41	12.055	15.97
AMPD-9	TEA027955.1	1.86	1.615	1.08	1.87	2.03	2.195	1.57
AMPD-10	TEA029871.1	2.62	2.26	0.94	2.19	3.405	2.195	1.78
IMPDH-1	TEA015896.1	2.905	1.78	0.64	4.135	4.145	3.66	2.22
IMPDH-2	TEA024175.1	146.02	137.68	171.45	159.155	176.46	157.94	158.4
APRT-1	TEA007061.1	4.095	0.25	0.29	1.26	1.395	0.25	0.195
APRT-2	TEA015248.1	15.31	5.995	4	11.42	5.86	3.62	7
APRT-3	TEA017768.1	11.965	3.815	17.08	15.675	17.66	12.535	20.085
APRT-4	TEA017916.1	3.795	0.385	2.03	9.57	4.975	1.485	8.415
APRT-5	TEA018201.1	133.395	237.195	145.62	124.755	170.19	149.08	105.475
APRT-6	TEA022940.1	1.52	0.585	0.19	1.945	0.365	0.15	0.09
APRT-7	TEA028651.1	2.33	0.95	4.32	8.15	4.46	2.7	4.395
ADK-1	TEA001315.1	306.435	98.64	56.62	105.37	66.535	15.82	51.79
ADK-2	TEA023316.1	1.6	1.735	1.36	4.455	5.46	3.12	4.045
ADK-3	TEA032699.1	0.265	0.35	0.35	50.8	3.47	1.585	0.87
SAMS-1	TEA006735.1	1427.47	746.66	548.28	413.95	378.97	67.89	443.755
SAMS-2	TEA012514.1	23.36	12.82	8.79	37.96	14.335	4.96	15.625
SAMS-3	TEA019127.1	93.555	126.47	49.21	222.41	119.475	50.435	202.59
SAMS-4	TEA020895.1	228.96	31.46	19.44	72.05	88.17	31.035	52.78
SAMS-5	TEA026890.1	28.465	13.115	12.32	9.685	5.08	0.905	5.335
SAMS-6	BGI_novel_G009260	23.025	13.165	10.47	9.555	6.73	1.975	7.24
SAMS-7	BGI_novel_G022096	2.57	4.31	1.95	11.01	4.525	2.54	6.915
SAHH-1	TEA006264.1	804.785	351.415	341.61	680.46	346.395	93.705	370.01
SAHH-2	TEA008283.1	22.98	16	5.33	24.27	12.56	2.485	31.135
SAHH-4	BGI_novel_G002551	18.195	9.715	9.63	17.295	8.305	3.35	9.645
SAHH-5	BGI_novel_G014913	0.12	0.075	0.5	2.705	2.18	2.105	1.01
PPAT-1	TEA008063.1	11.72	4.195	2.33	2.105	0.845	0.105	0.575
PPAT-2	TEA012608.1	40.98	33.345	36.39	23.94	32.74	17.115	24.87
PPAT-3	TEA020689.1	5.44	3.195	3.4	1.445	0.385	0.045	0.205
IMPC-1	TEA000366.1	0.9	0.815	0.72	1.19	0.66	0.72	0.865
IMPC-2	TEA002726.1	29.54	13.595	11.59	12.51	8.86	2.795	10.725
5'-Nase-3	TEA005058.1	10.435	8.99	8.46	5.26	5.575	2.74	7.645
5'-Nase-1	TEA000333.1	17.015	7.185	8.85	9.83	11.325	6.325	4.11
5'-Nase-4	TEA011804.1	4.455	5.695	2.2	4.16	4.28	2.685	2.23
5'-Nase-11	TEA002062.1	13.1	7.415	6.88	7.405	9.11	1.28	2.885
5'-Nase-9	TEA027082.1	3.18	3.12	3.12	1.63	1.71	0.91	0.935
5'-Nase-10	BGI_novel_G012949	0.56	0.705	0.24	0.25	0	0.5	0.205
5'-Nase-7	TEA025000.1	1	1.43	0.66	0.415	0.205	1.065	0.11
