# Supplementary material for: Metabolite and Transcriptome Profiling on Xanthine Alkaloids-Fed Tea Plant (Camellia sinensis) Shoot Tips and Roots Reveal the Complex Metabolic Network for Caffeine Biosynthesis and Degradation
Source: Front Plant Sci. 2020 Sep 9;11:551288. doi: 10.3389/fpls.2020.551288 (PMC7509060; doi:10.3389/fpls.2020.551288)
Supplement: Supplementary file 6 [file Table_5.xlsx]

## Sheet: Sheet1
Expression levels (FPKM values) of genes involved in caffeine biosynthesis and catabolic pathways in theophylline-fed shoot tips and roots
Gene name	Gene ID	B_F0h	Tp_B_F48h	Tp_B_D3d	R_F0h	Tp_R_F24h	Tp_R_F72h	Tp_R_D3d
TCS-4	TEA015791.1	3297.92	1034.49	244.375	83.215	388.84	58.74	10.415
TCS-8	TEA028050.1	1030.84	394.355	150.4	77.54	126.35	39.615	9.57
TCS-3	TEA015176.1	95.985	32.825	13.685	9.08	10.015	5.65	0.995
TCS-5	TEA022559.1	60.805	22.05	7.645	23.21	10.81	10.235	0.865
TCS-6	TEA022575.1	1.875	0.515	0.25	0.05	0.31	0	0
MXMT-5	TEA028051.1	352.04	128.315	52.615	20.145	29.625	8.78	2.37
TCS-2/MXMT-3	TEA012581.1	129.21	46.89	18.295	8.005	10.7	3.875	0.815
MXMT-2	TEA010123.1	6.63	3.025	1.66	0.925	0.825	0.445	0.095
MXMT-7	TEA030024.1	0.975	0.51	0.385	0	0.07	0	0
MXMT-4	TEA028049.1	75.75	28.11	10.6	3.03	4.94	1.61	0.315
XMT-8	TEA014699.1	20.63	16.645	13.07	6.53	6.375	6.345	7.67
XMT-1	TEA003157.1	0.06	0.02	0.06	15.475	1.145	0.305	0.06
XMT-9	TEA014705.1	3.2	3.865	8.225	6.935	8.325	7.64	8.78
XMT-6	TEA013347.1	0.15	0	0.07	3.435	0.365	0.265	0.14
XMT-7	TEA014697.1	9.46	12.875	30.49	54.755	47.565	50.065	59.68
XMT-5	TEA010250.1	2.04	2.75	5.96	8.9	9.39	10.22	9.67
XMT-10	TEA021081.1	12.535	5.56	5.25	2.92	0.61	0	0.235
XMT-13	TEA021334.1	3.28	1.465	1.67	28.88	2.19	1.995	0.41
XMT-11	TEA021329.1	5.9	5.08	5.535	3.87	2.63	2.47	2.305
XMT-3	TEA003159.1	9.59	6.02	6.025	6.935	3.67	2.805	3.17
XMT-4	TEA007272.1	0.02	0.04	0.18	0.19	0.16	0.075	0.2
XDH-1	TEA013323.1	0.14	0.18	0.455	3.245	0.19	2.355	0.385
XDH-4	TEA028107.1	7.885	7.275	7.29	9.9	9.615	7.68	8.81
XDH-5	TEA028111.1	9.42	10.615	13.995	14.255	13.135	6.225	12.005
XDH-6	BGI_novel_G014746	1.725	1.99	2.585	2.165	1.61	0.805	1.975
XDH-7	BGI_novel_G030576	0.06	0.03	0.11	1.28	0.125	1.14	0.635
UOX-1	TEA012458.1	16.11	15.395	16.155	24.33	23.675	19.085	29.56
UOX-2	TEA029732.1	73.47	85.195	68.675	168.85	99.485	101.715	173.155
UOX-3	BGI_novel_G002235	7.895	10.62	10.02	7.035	6.77	6.44	10.305
UOX-4	BGI_novel_G002236	2.285	2.94	2.465	6.745	4.73	5.01	7.465
ALN-1	TEA002104.1	0.23	0.385	0.56	7.815	3.69	1.75	2.425
ALN-2	TEA002149.1	16.58	18.605	15.525	15.33	8.96	5.895	9.395
ALN-3	TEA004064.1	2.18	3.78	3.87	2.4	2.215	2.995	3.295
ALN-4	TEA007899.1	1.845	2.685	1.99	0.67	0.865	1.835	1.5
URE-1	TEA020308.1	31.96	28.365	23.36	3.94	3.96	1.395	2.79
URE-2	TEA023191.1	13.305	7.435	8.635	9.57	7.01	5.095	6.72
URE-3	BGI_novel_G002856	15.345	5.025	7.91	17.075	12.145	7.05	13.735
AMPD-1	TEA007189.1	4.265	3.11	3.985	0.245	0.34	0.165	0.71
AMPD-2	TEA008075.1	31.38	23.215	18.46	11.525	12.98	12.79	8.88
AMPD-4	TEA009231.1	3.155	3.11	2.38	2.985	3.23	3.66	2.785
AMPD-6	TEA010278.1	16.885	14.08	11.31	2.51	2.625	1.2	2.475
AMPD-7	TEA011317.1	0.295	0.125	0.09	1.44	1.42	1.82	1.37
AMPD-8	TEA017069.1	43.145	22	13.75	21.33	30.745	20.57	17.375
AMPD-9	TEA027955.1	1.86	1.74	1.76	1.87	1.415	2.485	2.48
AMPD-10	TEA029871.1	2.62	2.17	1.775	2.19	1.13	2.265	1.27
IMPDH-1	TEA015896.1	2.905	1.83	1	4.135	1.715	5.1	1.9
IMPDH-2	TEA024175.1	146.02	161.44	185.625	159.155	140.085	148.02	186.59
APRT-1	TEA007061.1	4.095	0.3	0.11	1.26	1.8	1.28	3.395
APRT-2	TEA015248.1	15.31	7.365	5.48	11.42	3.51	4.515	20.105
APRT-3	TEA017768.1	11.965	5.72	6.8	15.675	8.335	18.405	40.095
APRT-4	TEA017916.1	3.795	0.785	1.65	9.57	4.315	4.895	30.435
APRT-5	TEA018201.1	133.395	251.925	192.425	124.755	141.365	256.405	168.135
APRT-6	TEA022940.1	1.52	0.3	0.115	1.945	0.535	0.365	0.33
APRT-7	TEA028651.1	2.33	1.245	3.87	8.15	4.585	4.54	12.55
ADK-1	TEA001315.1	306.435	78.035	52.005	105.37	87.585	67.09	56.58
ADK-2	TEA023316.1	1.6	1.645	0.655	4.455	3.37	2.15	4.525
ADK-3	TEA032699.1	0.265	0.3	0.165	50.8	3.985	9.33	3.515
SAMS-1	TEA006735.1	1427.47	603.745	553.73	413.95	632.16	340.285	351.765
SAMS-2	TEA012514.1	23.36	8.13	9.2	37.96	45.465	26.87	18.71
SAMS-3	TEA019127.1	93.555	50.985	59.67	222.41	205.135	218.395	143.665
SAMS-4	TEA020895.1	228.96	20.535	13.775	72.05	65.51	77.26	43.645
SAMS-5	TEA026890.1	28.465	10.1	8.265	9.685	7.105	2.475	2.675
SAMS-6	BGI_novel_G009260	23.025	12.065	10.08	9.555	11.67	7.295	6.56
SAMS-7	BGI_novel_G022096	2.57	2.26	3.135	11.01	4.295	7.74	4.14
SAHH-1	TEA006264.1	804.785	287.875	232.51	680.46	825.535	679.215	392.33
SAHH-2	TEA008283.1	22.98	11.12	10.015	24.27	36.75	23.505	20.14
SAHH-4	BGI_novel_G002551	18.195	8.895	7.83	17.295	14.495	11.935	9.225
SAHH-5	BGI_novel_G014913	0.12	0.055	0.21	2.705	0.77	1.45	1.005
PPAT-1	TEA008063.1	11.72	4.5	2.25	2.105	2.745	0.72	0.485
PPAT-2	TEA012608.1	40.98	35.255	34.365	23.94	30.295	32.6	33.125
PPAT-3	TEA020689.1	5.44	2.62	2.145	1.445	0.77	0.26	0.205
IMPC-1	TEA000366.1	0.9	0.58	0.64	1.19	0.545	0.77	0.545
IMPC-2	TEA002726.1	29.54	13.655	13.495	12.51	10.48	7.1	9.98
5'-Nase-3	TEA005058.1	10.435	8.515	8.32	5.26	5.425	4.855	7.12
5'-Nase-1	TEA000333.1	17.015	8.655	13.31	9.83	10.15	9.22	8.935
5'-Nase-4	TEA011804.1	4.455	4.27	2.935	4.16	1.975	2.035	2.27
5'-Nase-11	TEA002062.1	13.1	8.805	4.14	7.405	2.35	1.82	3.43
5'-Nase-9	TEA027082.1	3.18	2.7	2.835	1.63	0.83	0.935	1.01
5'-Nase-10	BGI_novel_G012949	0.56	1.21	0.68	0.25	0.5	0.46	0.23
5'-Nase-7	TEA025000.1	1	0.99	0.85	0.415	0.055	0.265	0.235
